# Supplementary material for: Salinity and hydraulic retention time induce membrane phospholipid acyl chain remodeling in Halanaerobium congolense WG10 and mixed cultures from hydraulically fractured shale wells
Source: Front Microbiol. 2022 Nov 10;13:1023575. doi: 10.3389/fmicb.2022.1023575 (PMC9687094; doi:10.3389/fmicb.2022.1023575)
Supplement: Supplementary file 1 [file Data_Sheet_1.CSV]

Fatty acid	chain length	No of DBs	HRT19.2_SAL7%_R1	HRT19.2_SAL7%_R2	HRT19.2_SAL7%_R3	HRT24_SAL7%_R1	HRT24_SAL7%_R2	HRT24_SAL7%_R3	HRT24_SAL13%_R1	HRT24_SAL13%_R2	HRT24_SAL13%_R3	HRT24_SAL20%_R1	HRT24_SAL20%_R2	HRT24_SAL20%_R3	HRT48_SAL7%_R1	HRT48_SAL7%_R2	HRT48_SAL7%_R3	HRT48_SAL13%_R1	HRT48_SAL13%_R2	HRT48_SAL13%_R3	HRT48_Mixed_R1	HRT48_Mixed_R2	HRT48_Mixed_R3	HRT24_Mixed_R1	HRT24_Mixed_R2	HRT24_Mixed_R3
C11:0	11	0	6.51	2.75	0.51	0.04	0.09	0.00	1.37	2.59	0.00	0.06	0.11	0.00	1.79	1.81	0.00	0.06	0.12	0.00	1.96	4.48	0.05	5.61	7.64	0.00
C12:0	12	0	0.00	0.00	0.00	5.90	0.00	1.25	14.96	19.51	0.00	0.00	0.00	0.00	40.21	24.85	0.00	17.08	15.96	0.00	54.23	0.00	0.00	0.00	0.00	0.00
C13:0	13	0	0.00	0.00	0.00	0.00	0.00	0.00	19.17	10.07	0.00	0.00	0.00	0.00	9.40	13.02	0.00	0.00	0.00	0.00	20.79	52.96	0.00	44.63	48.33	0.00
C14:0	14	0	10.22	72.85	19.85	11.10	22.62	21.36	35.72	25.87	56.81	36.18	25.59	9.38	22.22	29.49	47.63	18.29	28.59	47.06	7.52	7.80	0.00	20.08	10.86	30.75
C14:1?5	14	1	0.00	0.00	0.00	0.00	0.00	0.00	2.59	3.14	6.89	0.00	1.05	0.00	1.37	0.40	2.11	0.00	0.00	0.00	0.00	0.00	0.00	0.00	0.00	0.00
C14:0	14	0	12.20	0.00	0.05	0.08	0.22	0.00	1.38	0.24	0.10	0.19	0.30	0.03	0.00	0.08	0.04	0.00	0.22	0.16	0.14	0.33	0.01	0.00	0.00	0.02
C16:0 - cyclo	16	0	0.00	0.00	0.00	0.00	0.00	0.00	0.00	0.00	0.00	0.00	0.00	0.00	0.82	0.00	0.00	0.00	0.00	0.00	0.00	0.00	0.00	0.00	0.00	0.00
aiC15:0	15	0	0.00	0.00	0.00	0.00	0.00	0.00	1.65	0.78	0.00	0.00	0.12	0.00	0.89	1.42	0.00	0.00	0.00	0.00	2.27	5.15	0.00	4.72	5.11	0.00
C15:0	15	0	0.00	0.00	0.00	1.46	3.02	2.23	2.17	1.37	0.35	2.33	2.77	0.79	1.25	1.93	0.00	3.80	2.11	2.38	2.26	5.04	0.00	4.50	5.85	0.00
C15:1?5c	15	1	0.00	0.00	0.00	0.00	0.00	0.00	4.60	3.64	8.21	0.00	3.69	0.00	2.12	1.00	2.71	1.87	0.12	0.00	0.00	0.00	0.00	0.00	0.00	0.00
iC16:0	16	0	0.00	0.00	0.00	0.00	0.00	0.00	0.43	0.00	0.00	0.00	0.00	0.00	0.00	0.36	0.00	0.00	0.00	0.00	0.45	0.00	0.00	0.00	0.00	0.00
C16:0	16	0	2.21	0.10	3.76	0.54	1.28	0.72	0.02	0.01	0.04	2.18	1.50	0.06	0.02	0.02	0.02	0.75	1.62	0.14	0.02	0.16	0.52	0.06	0.07	0.10
C16:1?7	16	1	2.90	2.33	4.71	1.08	0.68	0.65	1.10	0.64	1.09	1.20	0.74	0.26	0.36	0.77	0.42	2.23	0.64	0.78	0.94	2.11	1.85	1.84	2.16	0.49
C16:1?9c	16	1	36.79	0.00	0.00	1.17	0.00	0.00	5.51	12.76	14.39	5.16	0.00	6.37	5.04	2.69	30.25	0.00	0.00	1.02	0.00	0.00	0.00	0.00	0.00	10.14
triMeC16:0	16	0	16.39	0.00	0.00	0.00	0.00	0.00	0.00	0.00	0.00	0.00	0.17	0.35	0.00	0.00	0.00	0.00	0.00	0.00	0.00	0.00	0.00	0.00	0.00	0.00
aiC17:0	17	0	0.00	0.00	0.00	0.00	0.00	0.00	0.00	0.00	0.00	0.25	2.52	0.00	0.00	0.00	0.00	0.00	0.71	0.00	0.00	0.00	0.00	0.00	0.00	0.00
C16:2?6	16	2	0.00	0.00	0.00	0.94	6.44	0.52	0.00	0.00	0.00	0.00	2.45	0.26	0.00	0.00	0.00	0.00	3.59	0.00	0.00	0.00	0.00	0.00	0.00	0.00
C17:0	17	0	0.00	6.68	0.00	3.15	3.71	4.69	2.04	1.01	0.00	1.99	2.47	1.70	1.03	1.44	0.00	6.49	1.06	1.43	2.57	6.33	0.00	5.58	6.17	2.04
C18:0 - hydroxy	18	0	0.00	0.00	0.00	0.00	0.00	0.00	1.15	0.00	0.00	0.00	0.00	0.00	0.00	0.00	0.00	0.00	0.00	0.00	0.00	0.00	0.00	0.00	0.00	0.00
C17:0 -cyclo	17	0	8.11	6.32	0.00	0.38	2.86	0.00	3.62	0.00	5.28	8.58	3.11	0.00	0.00	0.00	15.95	0.00	9.33	2.58	4.57	10.51	32.73	8.87	9.13	6.56
C17:1?7c	17	1	0.00	0.00	0.00	2.25	0.00	3.86	0.00	17.66	6.20	0.00	10.56	1.10	12.59	19.50	0.00	15.56	0.00	1.43	0.00	0.00	23.51	0.00	0.00	0.00
C18:0	18	0	1.14	4.99	9.98	0.00	2.99	0.00	1.62	0.33	0.34	5.36	4.67	6.91	0.36	0.48	0.17	0.00	4.29	5.67	1.08	2.93	31.97	1.86	2.11	7.17
C18:1?7c	18	1	0.76	1.86	0.03	0.16	0.77	0.10	0.09	0.02	0.01	1.54	0.86	0.75	0.20	0.15	0.54	0.30	1.19	0.94	0.07	0.21	4.05	0.20	0.18	1.41
C18:1?5t	18	1	0.00	0.00	0.00	0.00	0.00	0.00	0.00	0.00	0.00	0.00	0.00	0.43	0.00	0.00	0.00	1.06	0.00	0.00	0.00	0.00	0.00	0.00	0.00	0.00
C18:2?4	18	2	0.36	0.36	6.55	0.20	1.80	1.28	0.12	0.06	0.03	4.88	2.52	1.63	0.06	0.11	0.02	0.51	2.33	0.19	0.15	0.33	0.67	0.33	0.37	0.04
C18:2?6	18	2	0.00	0.00	0.00	55.80	0.92	0.00	0.00	0.00	0.00	0.00	0.00	0.00	0.00	0.00	0.00	0.00	0.00	0.00	0.00	0.00	0.00	0.00	0.00	0.00
C18:3?6	18	3	0.60	1.19	12.13	0.99	5.99	10.65	0.42	0.21	0.06	6.24	4.84	0.38	0.18	0.32	0.03	0.04	4.55	0.07	0.64	1.19	1.05	1.17	1.42	0.05
C18:3?3	18	3	0.00	0.00	0.00	0.00	0.00	0.00	0.00	0.00	0.00	0.00	0.00	53.28	0.00	0.00	0.00	0.00	0.00	28.96	0.00	0.00	0.00	0.00	0.00	29.94
C18:4?3	18	4	0.46	0.11	11.65	0.48	3.37	1.76	0.03	0.02	0.06	3.76	4.51	0.10	0.02	0.03	0.03	0.17	2.30	0.16	0.04	0.10	0.98	0.10	0.11	0.25
C18:1?9	18	1	0.52	0.16	10.69	0.09	1.45	4.60	0.14	0.03	0.05	0.88	0.77	0.20	0.02	0.03	0.03	0.38	0.68	0.35	0.07	0.11	0.92	0.18	0.17	0.26
C20:1?9c	20	1	0.00	0.00	0.00	0.15	3.23	0.00	0.00	0.00	0.00	0.00	0.00	0.00	0.00	0.00	0.00	7.72	0.00	0.00	0.00	0.00	0.00	0.00	0.00	0.00
C20:2?6c	20	2	0.00	0.00	0.00	9.19	4.37	20.00	0.00	0.00	0.00	3.04	4.42	6.46	0.00	0.00	0.00	0.78	6.04	2.58	0.09	0.00	0.00	0.00	0.00	3.78
C20:3?9c	20	3	0.00	0.00	0.00	1.94	13.16	14.71	0.00	0.00	0.00	4.66	7.73	2.73	0.00	0.00	0.00	17.90	5.42	2.12	0.00	0.00	0.00	0.00	0.00	5.73
C20:4?6	20	4	0.41	0.09	9.51	0.33	1.20	1.84	0.03	0.01	0.05	0.22	0.25	0.17	0.01	0.02	0.02	1.16	0.19	0.13	0.03	0.08	0.80	0.08	0.09	0.17
C20:4?3	20	4	0.00	0.00	0.00	1.90	8.18	0.00	0.00	0.00	0.00	8.30	9.83	0.00	0.00	0.00	0.00	0.00	7.08	1.26	0.00	0.00	0.00	0.00	0.00	0.00
C22:0	22	0	0.00	0.00	0.00	0.00	7.73	3.26	0.00	0.00	0.00	0.00	0.00	1.00	0.00	0.00	0.00	1.22	0.00	0.00	0.00	0.00	0.00	0.00	0.00	0.00
C22:4?6c	22	4	0.00	0.12	0.02	0.00	0.58	0.82	0.05	0.03	0.00	0.89	0.88	0.60	0.02	0.04	0.00	0.09	0.74	0.22	0.06	0.11	0.00	0.11	0.14	0.84
C22:5?6	22	5	0.00	0.00	0.00	0.00	0.00	5.63	0.00	0.00	0.00	0.00	0.00	4.93	0.00	0.00	0.00	0.00	0.00	0.00	0.00	0.00	0.00	0.00	0.00	0.00
C22:1?9c	22	1	0.00	0.00	0.00	0.00	2.77	0.00	0.00	0.00	0.00	2.07	1.51	0.00	0.00	0.00	0.00	1.43	1.10	0.00	0.00	0.00	0.00	0.00	0.00	0.00
C22:5?3c	22	5	0.00	0.00	0.02	0.03	0.05	0.00	0.00	0.00	0.00	0.02	0.04	0.07	0.00	0.00	0.00	0.08	0.00	0.34	0.00	0.00	0.00	0.00	0.00	0.25
C22:6?3c	22	6	0.41	0.10	10.54	0.64	0.52	0.06	0.03	0.02	0.05	0.02	0.02	0.02	0.02	0.03	0.03	1.04	0.01	0.04	0.04	0.08	0.88	0.08	0.09	0.03
